# Supplementary material for: A new long-term measure of sustainable growth under uncertainty
Source: PNAS Nexus. 2022 Oct 7;1(5):pgac228. doi: 10.1093/pnasnexus/pgac228 (PMC9802095; doi:10.1093/pnasnexus/pgac228)
Supplement: pgac228_Supplemental_Files [file pgac228_supplemental_files.zip]

Archive with 4 entries (4 files):
- PNASNEXUS-PNASNEXUS-2022-00658-s01.bib
- PNASNEXUS-PNASNEXUS-2022-00658-s02.cls
- PNASNEXUS-PNASNEXUS-2022-00658-s03.pdf
- PNASNEXUS-PNASNEXUS-2022-00658-s04.bbl
