# Supplementary material for: A new long-term measure of sustainable growth under uncertainty
Source: PNAS Nexus. 2022 Oct 7;1(5):pgac228. doi: 10.1093/pnasnexus/pgac228 (PMC9802095; doi:10.1093/pnasnexus/pgac228)
Supplement: pgac228_Supplemental_Files [file pgac228_supplemental_files.zip › PNASNEXUS-PNASNEXUS-2022-00658-s01.bib]

@article{oy22, 
title={Practical Basis of the Geometric Mean Fitness and its Application to Risk-Spreading Behavior},
author={Okabe, T. and Yoshimura, J.},
journal={Bull Math Biol},
year={2022},
volume={84}, 
number={25}
}
%pages={1--14}
% Jan 4;84(2):25. doi: 10.1007/s11538-021-00984-3. PMID: 34982263.

@article{slatkin74,
author={Slatkin, M.},
title={Hedging one's evolutionary bets},
journal={Nature},
volume={250}, 
pages={704-705},
year={1974}
}
%. https://doi.org/10.1038/250704b0

@article{sb87,
author={Seger, J. and Brockmann, H. J.},
year={1987},
title={What is bet-hedging?},
journal={Oxford Surveys in Evolutionary Biology}, 
volume={4}, 
pages={182-211}
}

@article{ps89, 
author={Philippi, T. and Seger, J.},
year={1989},
title={Hedging one's evolutionary bets, revisited},
journal={Trends in Ecology \& Evolution}, 
volume={4}, 
pages={41-44}
}
%. https://doi. org/10.1016/0169-5347(89)90138-9

@book{markowitz, 
  title={Mean-variance Analysis in Portfolio Choice and Capital Markets},
  author={Markowitz, H.M.},
  isbn={9780631178545},
  lccn={87002975},
  year={1990},
  publisher={Blackwell}
}
%  url={https://books.google.co.jp/books?id=1Y2wQgAACAAJ},
%Markowitz, Harry (February 2000). Mean-Variance Analysis in Portfolio Choice and Capital Markets. Wiley. ISBN 978-1-883-24975-5.

@article{gillespie,
author={Gillespie, J. H.},
year={1974},
title={Nautural selection for within-generation variance in offspring number},
journal={Genetics},
volume={76},
pages={601-606}
}
%. https://doi.org/10.1093/genetics/76.3.601 

@article{dcohen,
author={Cohen, D.},
year={1966},
title={Optimizing reproduction in a randomly varying environment},
journal={Journal of Theoretical Biology},
volume={12},
pages={119-129}
} 
%%Bibcode:1966JThBi..12..119C. doi:10.1016/0022-5193(66)90188-3. PMID 6015423.


@article{lc69, 
author = {Lewontin, R. C.   and Cohen, D. },
title = {ON POPULATION GROWTH IN A RANDOMLY VARYING ENVIRONMENT},
journal = {Proceedings of the National Academy of Sciences},
volume = {62},
number = {4},
pages = {1056-1060},
year = {1969},
doi = {10.1073/pnas.62.4.1056},
URL = {https://www.pnas.org/doi/abs/10.1073/pnas.62.4.1056},
eprint = {https://www.pnas.org/doi/pdf/10.1073/pnas.62.4.1056},
abstract = {If a population is growing in a randomly varying environment, such that the finite rate of increase per generation is a random variable with no serial autocorrelation, the logarithm of population size at any time t is normally distributed. Even though the expectation of population size may grow infinitely large with time, the probability of extinction may approach unity, owing to the difference between the geometric and arithmetic mean growth rates.}}

@article{yasui, 
author = {Yasui, Y.},
title = {Evolutionary bet-hedging reconsidered: What is the mean-variance trade-off of fitness?},
journal = {Ecological Research},
volume = {37},
number = {3},
pages = {406-420},
keywords = {environmental grain, evolution, geometric mean fitness, long-term sustainability, trade-off},
doi = {https://doi.org/10.1111/1440-1703.12303},
url = {https://esj-journals.onlinelibrary.wiley.com/doi/abs/10.1111/1440-1703.12303},
eprint = {https://esj-journals.onlinelibrary.wiley.com/doi/pdf/10.1111/1440-1703.12303},
abstract = {Abstract In traditional theories, bet-hedging in evolutionary biology is defined as a trade-off between the within-generation arithmetic mean fitness (AMF) of a genotype and between-generation variance (BGV) in AMF across generations. The rationale of this definition is that a bet-hedger genotype suppresses the BGV to increase between-generation geometric mean fitness (GMF; an index of long-term sustainability), which in turn entails costs in terms of AMF. However, too strict interpretation of this definition causes confusion among empirical researchers. For example, in empirical studies comparing a putative bet-hedger (e.g., producing a generalist phenotype or mixture of various phenotypes) and non-bet-hedger control (e.g., producing only a specialist phenotype), reviewers sometimes request that a necessary condition of bet-hedging is that the bet-hedger candidate shows a smaller arithmetic mean of AMFs obtained from multiple generations and larger GMF than the control. However, the cost of bet-hedging is incurred at the potential genotypic level and thus the decrease of AMF mean is not necessarily observed at the phenotypic level (especially if bet-hedger individuals have good conditions). Moreover, contrary to previous arguments, the “fine-grained” environments would promote bet-hedging because even monomorphic specialist genotypes increase GMF if their population size is sufficiently large. Computer simulations support these views. I try to shift the definition of bet-hedging from the trade-off-based one to the GMF-based one: bet-hedging is any strategy to increase the between-generational GMF to avoid extinction of its controlling genotype against unpredictable environmental fluctuation. Under this new light, bet-hedging will be a universal law of biology.},
year = {2022}
}
%\bibitem{yasui}
%(Yasui, Y. (2022). Evolutionary bet-hedging reconsidered: What is the
% mean-variance trade-off of fitness? Ecological Research, 37( 3), 406-
% 420. https://doi.org/10.1111/1440-1703.12303)
%
%\bibitem{bulmer}
@book{bulmer, 
  title={Theoretical Evolutionary Ecology},
  author={Bulmer, M.},
  isbn={9780878930784},
  lccn={94034424},
  url={https://books.google.co.jp/books?id=ojB9jgEACAAJ},
  year={1994},
  publisher={Sinauer Associates}
}

@ARTICLE{kelly, 
  author={Kelly, J. L.},
  journal={The Bell System Technical Journal}, 
  title={A new interpretation of information rate}, 
  year={1956},
  volume={35},
  number={4},
  pages={917-926},
  doi={10.1002/j.1538-7305.1956.tb03809.x}}
                 
%\bibitem{kelly}

@article{yj96,
author = {Yoshimura, J. and Jansen, V.A.A.},
title = {Evolution and population dynamics in stochastic environments},
journal = {Population Ecology},
volume = {38},
number = {2},
pages = {165-182},
keywords = {stochastic environments, adaptation, geometric mean fitness, trade offs, games, extinction},
doi = {https://doi.org/10.1007/BF02515724},
url = {https://esj-journals.onlinelibrary.wiley.com/doi/abs/10.1007/BF02515724},
eprint = {https://esj-journals.onlinelibrary.wiley.com/doi/pdf/10.1007/BF02515724},
abstract = {Abstract Inter-generational temporal variability of the environment is important in the evolution and adaptation of phenotypic traits. We discuss a population-dynamic approach which plays a central role in the analysis of evolutionary processes. The basic principle is that the phenotypes with the greatest long-term average growth rate will dominate the entire population. The calculation of longterm average growth rates for populations under temporal stochasticity can be highly cumbersome. However, for a discrete non-overlapping population, it is identical to the geometric mean of the growth rates (geometric mean fitness), which is usually different from the simple arithmetic mean of growth rates. Evolutionary outcomes based on geometric mean fitness are often very different from the predictions based on the usual arithmetic mean fitness. In this paper we illustrate the concept of geometric mean fitness in a few simple models. We discuss its implications for the adaptive evolution of phenotypes, e.g. foraging under predation risks and clutch size. Next, we present an application: the risk-spreading egg-laying behaviour of the cabbage white butterfly, and develop a two-patch population dynamic model to show how the optimal solution diverges from the ssual arithmetic mean approach. The dynamics of these stochastic models cannot be predicted from the dynamics of simple deterministic models. Thus the inclusion of stochastic factors in the analyses of populations is essential to the understanding of not only population dynamics, but also their evolutionary dynamics.},
year = {1996}
}
%\bibitem{yj96}Yoshimura and Jansen 1996


@article{jy98,
author = {Jansen, V. A. A. and Yoshimura, J. },
title = {Populations can persist in an environment consisting of sink habitats only},
journal = {Proceedings of the National Academy of Sciences},
volume = {95},
number = {7},
pages = {3696-3698},
year = {1998},
doi = {10.1073/pnas.95.7.3696},
URL = {https://www.pnas.org/doi/abs/10.1073/pnas.95.7.3696},
eprint = {https://www.pnas.org/doi/pdf/10.1073/pnas.95.7.3696},
abstract = {Populations that live in environments with different habitats have to distribute their offspring over these habitats. When population densities go to equilibrium, the evolutionary optimum is an ideal free distribution. Under an ideal free distribution, no offspring should be put into sink habitats. However, when the environmental conditions in a habitat are not constant but fluctuate, allocating offspring to sink habitats can increase the long term growth rate of a population. We demonstrate this principle in a simple model for offspring allocation. As a consequence, it is possible that populations persist in environments that only consist of sink habitats.}}

%\bibitem{yj98} Jansen and Yoshimura 1998
@article{yc91,
author={Yoshimura, J. and Clark, C.W.},
title={Individual adaptations in stochastic environments},
journal={Evolutionary Ecology},
volume={5},
pages={430},
year={1991},
doi={10.1007/BF02214160}
}
%\bibitem{yc91} 


@book{seedbank,
  title={Ecology of Soil Seed Banks},
  author={Leck, M.A.},
  year={2012},
  publisher={Academic Press}
}
% isbn={9780124404052},
%   lccn={lc88028815},
%  author={Leck, M.A. and Parker, V.T. and Simpson, R.L. and Elsevier Science \& Technology (Firm)},
%  url={https://books.google.co.jp/books?id=P5\_wAAAAMAAJ},


@article{thorp,
 ISSN = {03731138},
 URL = {http://www.jstor.org/stable/1402118},
 abstract = {Au cours de la derni?re d?cade on a constat? que le joueur pouvait avoir l'avantage dans certains jeux de hasard. On verra que le "blackjack", la mise lat?rale au Baccara - tel qu'il est jou? dans le N?vada - la roulette et la "roue de la fortune", peuvent tous offrir au joueur une esp?rance de gain positive. La Bourse a beaucoup de traits communs avec ces jeux de hasard [5]. Elle offre des situations particuli?res avec des gains attendus allant au-del? d'un taux annuel de 25% [23]. D?s que la th?orie particuli?re d'un jeu a ?t? utilis?e pour identifier des situations favorables, se pose le probl?me de savoir comment r?partir au mieux nos ressources. Parall?lement ? la d?couverte de situations favorables dans certains jeux, les grandes lignes d'une th?orie math?matique g?n?rale pour exploiter ces opportunit?s s'est d?velopp?e [2. 3. 10. 13.]. On d?crira d'abord les jeux favorables mentionn?s ci-dessus: ce sont ceux que l'auteur conna?t le mieux. On discutera ensuite la th?orie math?matique g?n?rale, telle qu'elle s'est d?velopp?e jusqu'? maintenant, et son application ? ces jeux. Une connaissance d?taill?e d'un jeu particulier n'est pas n?cessaire pour suivre l'explication. Chaque discussion portant un jeu favorable dans la partie I est suivie d'un r?sum? donnant les probabilit?s correspondantes. Ces r?sum?s sont suffisants pour la discussion de la partie II de sorte qu'un lecteur qui n'a aucun int?r?t dans un jeu particulier peut passer directement au r?sum?. Des r?f?rences sont donn?es pour ceux qui d?sirent ?tudier certains jeux en d?tail. Pour l'instant, "jeu favorable" veut dire, jeu dans lequel la strat?gie est telle que $P({\rm lim}\,S_{n}=\infty)>0$ o? Sn est le capital du joueur apr?s n essais.},
 author = {Thorp, E.O.},
 journal = {Review of the International Statistical Institute},
 number = {3},
 pages = {273--293},
 publisher = {[International Statistical Institute (ISI), Wiley]},
 title = {Optimal Gambling Systems for Favorable Games},
 urldate = {2022-06-22},
 volume = {37},
 year = {1969}
}

 journal = {Revue de l'Institut International de Statistique / Review of the International Statistical Institute},


10.2307/1940101,
@article{ros82,
 ISSN = {00129658, 19399170},
 URL = {http://www.jstor.org/stable/1940101},
 abstract = {An enclosed colony of bumblebees (Bombus pennsylvanicus) was restricted to foraging on two artificial flower types. The means and variances were adjusted in the two flower types in order to detect risk sensitivity. Both the mean and the variance contributed to the bees' foraging decisions. A series of experiments was designed to construct the bees' indifference curve under a variety of ecological conditions. The difference curve represents combinations of mean and variance in nectar reward for which bees showed no preference. In three of the four experiments there was a positive tradeoff between the mean and the variance, i.e., a relatively more variable flower type could be compensated for by increasing its expected reward. The quantitative nature of the tradeoff is shown to be sensitive to ecological parameters (e.g., spatial distribution of flowers) and independent behavioral parameters (e.g., intrinsic color preference).},
 author = {Real, L. and Ott, J. and Silverfine, E.},
 journal = {Ecology},
 number = {6},
 pages = {1617--1623},
 publisher = {Ecological Society of America},
 title = {On the Tradeoff Between the Mean and the Variance in Foraging: Effect of Spatial Distribution and Color Preference},
 urldate = {2022-06-27},
 volume = {63},
 year = {1982}
}

@book{stephens1986foraging,
  title={Foraging Theory},
  author={Stephens, D.W. and Krebs, J.R.}, 
  isbn={9780691084428},
  lccn={86042845},
  series={Monographs in Behavior and Ecology},
  url={https://books.google.co.jp/books?id=DVxvu-qDsaIC},
  year={1986},
  publisher={Princeton University Press}
}

@book{giraldeau2000social,
  title={Social Foraging Theory},
  author={Giraldeau, L.A. and Caraco, T.},
  isbn={9780691048772},
  lccn={99052838},
  series={Monographs in Behavior and Ecology},
  url={https://books.google.co.jp/books?id=9uM9DwAAQBAJ},
  year={2000},
  publisher={Princeton University Press}
}
