# Supplementary material for: A new long-term measure of sustainable growth under uncertainty
Source: PNAS Nexus. 2022 Oct 7;1(5):pgac228. doi: 10.1093/pnasnexus/pgac228 (PMC9802095; doi:10.1093/pnasnexus/pgac228)
Supplement: pgac228_Supplemental_Files [file pgac228_supplemental_files.zip › PNASNEXUS-PNASNEXUS-2022-00658-s04.bbl]

\begin{thebibliography}{10}

\bibitem{bellman}
R.~Bellman.
\newblock {\em Dynamic Programming}.
\newblock Princeton University Press, 1957.

\bibitem{bulmer}
M.~Bulmer.
\newblock {\em Theoretical Evolutionary Ecology}.
\newblock Sinauer Associates, 1994.

\bibitem{chew}
S.~H. Chew.
\newblock A generalization of the quasilinear mean with applications to the
  measurement of income inequality and decision theory resolving the allais
  paradox.
\newblock {\em Econometrica}, 51:1065--1092, 1983.

\bibitem{dcohen}
D.~Cohen.
\newblock Optimizing reproduction in a randomly varying environment.
\newblock {\em Journal of Theoretical Biology}, 12:119--129, 1966.

\bibitem{fishburn}
P.~C. Fishburn.
\newblock Transitive measurable utility.
\newblock {\em Journal of Economic Theory}, 31:293--317, 1983.

\bibitem{gillespie}
J.~H. Gillespie.
\newblock Nautural selection for within-generation variance in offspring
  number.
\newblock {\em Genetics}, 76:601--606, 1974.

\bibitem{giraldeau2000social}
L.~A. Giraldeau and T.~Caraco.
\newblock {\em Social Foraging Theory}.
\newblock Monographs in Behavior and Ecology. Princeton University Press, 2000.

\bibitem{graham}
J.~K. Graham, M.~L. Smith, and A.~M. Simons.
\newblock Experimental evolution of bet hedging under manipulated environmental
  uncertainty in neurospora crassa.
\newblock {\em Proc. R. Soc. B.}, 281:20140706, 2014.

\bibitem{gremer}
J.~R. Gremer and D.~L. Venable.
\newblock Bet hedging in desert winter annual plants: optimal germination
  strategies in a variable environment.
\newblock {\em Ecology Letters}, 17:380--387, 2014.

\bibitem{haaland}
T.~R. Haaland, J.~Wright, and I.~I. Ratikainen.
\newblock Bet-hedging across generations can affect the evolution of
  variance-sensitive strategies within generations.
\newblock {\em Proc. R. Soc. B.}, 286:20192070, 2019.

\bibitem{hassel}
M.~Hassell, H.~Comins, and R.~May.
\newblock Spatial structure and chaos in insect population dynamics.
\newblock {\em Nature}, 353:255--258, 1991.

\bibitem{hilborn}
R.~Hilborn.
\newblock The effect of spatial heterogeneity on the persistence of
  predator-prey interactions.
\newblock {\em Theoretical Population Biology}, 8:346--55, 1975.

\bibitem{hopper}
K.~R. Hopper, J.~A. Rosenheim, T.~Prout, and S.~J. Oppenheim.
\newblock Within-generation bet hedging: a seductive explanation?
\newblock {\em Oikos}, 101(1):219--222, 2003.

\bibitem{jy98}
V.~A.~A. Jansen and J.~Yoshimura.
\newblock Populations can persist in an environment consisting of sink habitats
  only.
\newblock {\em Proceedings of the National Academy of Sciences},
  95(7):3696--3698, 1998.

\bibitem{keeling1}
M.~J. Keeling.
\newblock Metapopulation moments: coupling, stochasticity and persistence.
\newblock {\em Journal of Animal Ecology}, 69(5):725--736, 2000.

\bibitem{keeling2}
M.~J. Keeling.
\newblock Multiplicative moments and measures of persistence in ecology.
\newblock {\em Journal of Theoretical Biology}, 205(2):269--281, 2000.

\bibitem{kelly}
J.~L. Kelly.
\newblock A new interpretation of information rate.
\newblock {\em The Bell System Technical Journal}, 35(4):917--926, 1956.

\bibitem{seedbank}
M.~A. Leck.
\newblock {\em Ecology of Soil Seed Banks}.
\newblock Academic Press, 2012.

\bibitem{lc69}
R.~C. Lewontin and D.~Cohen.
\newblock On population growth in a randomly varying environment.
\newblock {\em Proceedings of the National Academy of Sciences},
  62(4):1056--1060, 1969.

\bibitem{machina}
M.~J. Machina.
\newblock Choice under uncertainty: problems solved and unsolved.
\newblock {\em Journal of Economic Perspectives}, 1:121--154, 1987.

\bibitem{markowitz}
H.~M. Markowitz.
\newblock {\em Mean-variance Analysis in Portfolio Choice and Capital Markets}.
\newblock Blackwell, 1990.

\bibitem{smith}
J.~Maynard-Smith.
\newblock {\em Evolutionary Genetics}.
\newblock Oxford Univ Press, 1989.

\bibitem{oy22}
T.~Okabe and J.~Yoshimura.
\newblock Practical basis of the geometric mean fitness and its application to
  risk-spreading behavior.
\newblock {\em Bull Math Biol}, 84(25), 2022.

\bibitem{ps89}
T.~Philippi and J.~Seger.
\newblock Hedging one's evolutionary bets, revisited.
\newblock {\em Trends in Ecology \& Evolution}, 4:41--44, 1989.

\bibitem{sb87}
J.~Seger and H.~J. Brockmann.
\newblock What is bet-hedging?
\newblock {\em Oxford Surveys in Evolutionary Biology}, 4:182--211, 1987.

\bibitem{slatkin74}
M.~Slatkin.
\newblock Hedging one's evolutionary bets.
\newblock {\em Nature}, 250:704--705, 1974.

\bibitem{sk12}
J.~Starrfelt and H.~Kokko.
\newblock Bet-hedging--a triple trade-off between means, variances and
  correlations.
\newblock {\em Biological Reviews of the Cambridge Philosophical Society},
  87:742--55, 2012.

\bibitem{stephens1986foraging}
D.~W. Stephens and J.~R. Krebs.
\newblock {\em Foraging Theory}.
\newblock Monographs in Behavior and Ecology. Princeton University Press, 1986.

\bibitem{thorp}
E.~O. Thorp.
\newblock Optimal gambling systems for favorable games.
\newblock {\em Review of the International Statistical Institute},
  37(3):273--293, 1969.

\bibitem{yasui}
Y.~Yasui.
\newblock Evolutionary bet-hedging reconsidered: What is the mean-variance
  trade-off of fitness?
\newblock {\em Ecological Research}, 37(3):406--420, 2022.

\bibitem{yc91}
J.~Yoshimura and C.W. Clark.
\newblock Individual adaptations in stochastic environments.
\newblock {\em Evolutionary Ecology}, 5:430, 1991.

\bibitem{yj96}
J.~Yoshimura and V.A.A. Jansen.
\newblock Evolution and population dynamics in stochastic environments.
\newblock {\em Population Ecology}, 38(2):165--182, 1996.

\end{thebibliography}
